# Supplementary material for: Effects of Phenolic-Rich Pinus densiflora Extract on Learning, Memory, and Hippocampal Long-Term Potentiation in Scopolamine-Induced Amnesic Rats
Source: Antioxidants (Basel). 2022 Dec 19;11(12):2497. doi: 10.3390/antiox11122497 (PMC9774118; doi:10.3390/antiox11122497)
Supplement: Supplementary file 1 [file antioxidants-11-02497-s001.zip]

Archive with 1 entries (1 files):
- antioxidants-2025323-supplementary.pdf
